# Supplementary material for: Umbilical Cord Mesenchymal Stem Cell-Derived Apoptotic Extracellular Vesicles Improve 5-FU-Induced Delayed Wound Healing by Mitochondrial Transfer
Source: Pharmaceutics. 2025 Apr 1;17(4):453. doi: 10.3390/pharmaceutics17040453 (PMC12030720; doi:10.3390/pharmaceutics17040453)
Supplement: Supplementary file 1 [file pharmaceutics-17-00453-s001.zip]

Archive with 1 entries (1 files):
- pharmaceutics-3530973-supplementary.pdf
